# Supplementary material for: Heat Stress in Pinus halepensis Somatic Embryogenesis Induction: Effect in DNA Methylation and Differential Expression of Stress-Related Genes
Source: Plants (Basel). 2021 Oct 29;10(11):2333. doi: 10.3390/plants10112333 (PMC8622292; doi:10.3390/plants10112333)
Supplement: Supplementary file 1 [file plants-10-02333-s001.zip]

Archive with 1 entries (1 files):
- plants-1387164-supplement.pdf
